# Supplementary material for: Omics Derived Biomarkers and Novel Drug Targets for Improved Intervention in Advanced Prostate Cancer
Source: Diagnostics (Basel). 2020 Aug 31;10(9):658. doi: 10.3390/diagnostics10090658 (PMC7555799; doi:10.3390/diagnostics10090658)
Supplement: Supplementary file 1 [file diagnostics-10-00658-s001.zip]

Archive with 2 entries (2 files):
- Table S1. List of selected manuscripts after applying citation threshold.pdf
- Table S2. List of selected manuscripts .pdf
